# Supplementary material for: Unveiling Sri Lanka’s brain drain and labour market pressure: A study of macroeconomic factors on migration
Source: PLoS One. 2024 Mar 11;19(3):e0300343. doi: 10.1371/journal.pone.0300343 (PMC10927103; doi:10.1371/journal.pone.0300343)
Supplement: S2 Appendix — (XLSX) [file pone.0300343.s002.xlsx]

## Sheet: Sheet1
Year	Total migration	GDP per capita income (ln)	Total unemployment rate	Higher education	Economic growth
1986	0.08	8.8663	14.1	71.61	4.3
1987	0.08	8.86574	3.7	13.61	1.5
1988	0.1	8.87878	7.5	9.45	2.7
1989	0.14	8.88779	11.2	31.97	2.3
1990	0.24	8.93669	15.9	61.84	6.2
1991	0.37	8.96827	14.7	86.43	4.8
1992	0.7	8.9995	14.6	47.88	4.3
1993	0.73	9.05462	13.8	55.55	6.9
1994	0.33	9.09549	13.1	70.49	5.6
1995	0.95	9.13486	12.3	57.51	5.5
1996	0.88	9.20924	11.3	74.9	3.8
1997	0.81	9.25846	10.5	72.97	6.3
1998	0.85	9.20914	9.5	74.58	4.7
1999	0.94	9.28554	8.8	73.86	4.3
2000	0.94	9.39166	7.7	79.4	6
2001	0.98	9.53373	7.7	74.36	-1.4
2002	1.07	9.64297	9.2	75.46	4
2003	1.09	9.73507	8.6	81.68	5.9
2004	1.1	9.86724	8.5	78.2	5.4
2005	1.18	10.0093	7.7	48.34	6
2006	1.01	10.1675	6.5	67.74	7.4
2007	1.09	10.8386	6	65	6.8
2008	1.24	11.0374	5.2	57.28	6
2009	1.21	11.1157	5.8	60.76	3.5
2010	1.29	11.2552	4.9	56.07	8
2011	1.26	11.4	4.2	55.12	8.3
2012	1.39	11.5737	4	32.67	6.4
2013	1.43	11.7006	4.4	65.54	7.3
2014	1.45	11.8118	4.3	79.2	7.4
2015	1.26	11.7615	4.6	75.64	4.8
2016	1.14	11.8073	4.2	93.95	4.4
2017	0.99	11.9115	4.2	82.81	3.1
2018	0.97	11.9848	4.4	81.62	3.2
2019	0.93	12.0171	4.8	59.77	2.3
2020	0.24	12.0089	5.5	55.97	-3.6
2021	0.55	12.1138	5.1	58.93	3.7
2022	1.4	12.9259	4.7	28.41	-7.8
